# Supplementary material for: Hemangiosarcoma Cells Promote Conserved Host-derived Hematopoietic Expansion
Source: Cancer Res Commun. 2024 Jun 11;4(6):1467–80. doi: 10.1158/2767-9764.CRC-23-0441 (PMC11166094; doi:10.1158/2767-9764.CRC-23-0441)
Supplement: Supplementary Table S1 [file crc-23-0441-s11.xlsx]

## Sheet: Table_S1
Supplementary Table S1. Series of canine hemangiosarcoma xenotranplantation into immunodeficient mice
Xenotransplantation	Sample name	Mice strain	# of mice
(# of samples)			(total N=132)
Hemangiosarcoma cell lines (N=3)	SB; EFB; JHE	NSG (adult)	N=20
Hemangiosarcoma cell lines (N=5)	EFB; DD1; JLU; DHSA-1401; COSB	NSG (neonate)	N=52
Hemangiosarcoma cell lines (N=3)	JLU; DHSA-1420; DHSA-1426	BNX (adult)	N=20
Hemangiosarcoma tissue, CPDX (N=4)	DHSA-1413; DHSA-1416; DHSA-1420; DHSA-1426	BNX (adult)	N=16
Non-Hemangiosarcoma tissue, CPDX (N=5)	DHSA-1412; DHSA-1417; DHSA-1419; DHSA-1421; DHSA-1430	BNX (adult)	N=13
Xenograft-derived tumor samples	DHSA-1426 derived tumors	BNX (adult)	N=11
CPDX = canine patient-derived xenograft
