# Supplementary material for: Hemangiosarcoma Cells Promote Conserved Host-derived Hematopoietic Expansion
Source: Cancer Res Commun. 2024 Jun 11;4(6):1467–80. doi: 10.1158/2767-9764.CRC-23-0441 (PMC11166094; doi:10.1158/2767-9764.CRC-23-0441)
Supplement: Supplementary Table S2 [file crc-23-0441-s12.xlsx]

## Sheet: Table_S2
Supplementary Table S2. Information of antibodies used for immunohistochemistry
Primary antibody	Company	Catalog #	Source
CD3	Thermo Scientific	RM-9107-S0	Rabbit monoclonal (clone SP7)
PAX5	Thermo Fisher	RM-9133-S1	Rabbit monoclonal (clone SP34)
MAC387	Invitrogen	MA5-16808	Rabbit monoclonal (clone MAC387)
CD163	CosmoBio	KAL-KT013	Mouse monoclonal (clone AM-3K)
CD204	CosmoBio	KAL-KT022	Mouse monoclonal (clone SRA-E5)
Iba1	Biocare	CP290A	Rabbit polyclonal
Ter-119 (Ly76)	Abcam	ab91113	Rat monoclonal (clone Ter-119)
MPO	Thermo Scientific	RB-373-A1	Rabbit polyclonal
B220	BD Pharmingen	550286	Rat monoclonal (clone RA3-6B2)
CD45	BD Pharmingen	553076	Rat monoclonal (clone 30-F11)
