# Supplementary material for: Hemangiosarcoma Cells Promote Conserved Host-derived Hematopoietic Expansion
Source: Cancer Res Commun. 2024 Jun 11;4(6):1467–80. doi: 10.1158/2767-9764.CRC-23-0441 (PMC11166094; doi:10.1158/2767-9764.CRC-23-0441)
Supplement: Supplementary Table S3 [file crc-23-0441-s13.xlsx]

## Sheet: Table_S3
Supplementary Table S3. Mouse stromal genes upregulated in hemangiosarcoma xenogtraft
Mcpt2
Mcpt1
Tbx20
Acan
Foxg1
Foxl1
Gm9758
Sp7
Mcpt-ps1
Gzmd
Tpsab1
Rprm
Htr1b
AI593442
Comp
Susd5
Syt5
Zic1
Dlx5
Cd200r3
Olfml2a
Fras1
Cend1
Edil3
Slitrk6
Adcy2
Ms4a2
Fcer1a
Col10a1
Tceal3
Mrgprx2
Tpsb2
Atp8b5
Gzmc
Fam211b
Mcpt4
Chi3l1
Tnn
Gldn
Cma1
Cobl
Cpa3
Fabp7
Entpd3
Scimp
Ptprn
Astn2
Arhgef19
Itgax
Tpsg1
Il1b
Cyp26b1
Fam81a
Il1rl1
Tmem178
Nr2f1
Cd209a
Tph1
Mrgprb2
Slc6a17
Ms4a4c
Penk
Rab27b
Dusp15
Xcl1
Gpr141
Trpc6
Cspg4
Casq2
Crlf1
Prss30
Gm5150
Cxcr2
Heyl
Inhba
Dmp1
Atoh8
Tmem30b
Hdc
Ctnnd2
Draxin
Sfrp4
Trpc3
Olfm2
Mt3
A330021E22Rik
Tarm1
Gm9733
1300002K09Rik
Mmp12
F10
Foxc2
Kcp
Alx4
Sox9
Atp1b2
Itga8
Ccr2
Gm6634
Iqsec3
Trem3
Wnt5a
Tgfb3
Kank4
Ano1
P2ry1
Anxa8
Cyp11a1
Ccr1
Smad6
C1qtnf3
Soga2
Actg2
Rab15
Sirpb1a
Fmod
Grik3
Cox4i2
Ptgfr
Cd209c
Pax6
Tspyl5
Mdga1
Tmem40
Wnt9a
Hey2
S100b
Mmp13
Cx3cr1
Kcns1
Gna14
LOC100038947
Krt80
Olfr558
Cdh19
Ndufa4l2
Twist1
Col8a2
Hspa1a
Slc6a12
Dpp6
Prkg2
Hoxc6
Prrx2
Wnt16
Capn6
Sfrp1
Tmem158
Fcrls
Mgl2
Serpine2
Lin7a
Phox2a
Mab21l1
Neo1
Ptger3
Vill
Nbl1
Ednra
Ggt7
Cacna1g
Trabd2b
Sirpb1b
Klhl23
Plxnb1
Gpc1
Olfm1
Sept5
Gng8
Ddr1
Zbtb7c
Rasl12
Gjc1
Garem
Plce1
Aspn
Col25a1
Pappa2
Gprc5c
Lrrn2
Klre1
Slc7a2
Tgfb2
Tgfbi
Kcnip3
Foxs1
Htr7
Klrb1b
Has2
Tln2
Fn1
Fst
Gpr35
Epb4.1l1
Aoc3
Il34
Krt79
Ncam1
Mgp
Mirg
Car8
Sctr
Cacna2d1
Tbx15
Col18a1
Col6a3
Nlrp1c-ps
Matn4
Ccdc24
Hectd2
En1
Bdkrb1
Unc5b
A830082K12Rik
Cacng7
Ppp1r14a
Dzip1l
Pcdh18
Gp1bb
Igfbp5
1700071M16Rik
Ptpn13
Gpc2
Fjx1
Ccr5
Prkg1
Sp6
Axin2
Cd74
Ptprf
Kit
Col6a2
Col5a3
Prtg
P4ha3
Rian
Mmp2
Asphd2
Gpr88
Vstm4
Csf3r
Higd1b
Cd209d
Meg3
Ism1
Cadm3
Nfatc4
Palm2
Klk8
Oacyl
Art3
Eya4
Agt
Rgs4
Snai2
Irs1
Ngf
Hoxb2
Ggt5
Zfp618
Ptpru
Cd7
Ndst3
Aplp1
Pdgfa
Ngfr
Smad9
Pdgfrb
Hoxc9
Tmeff1
Col24a1
I830077J02Rik
Treml4
Aqp2
Col6a1
Cd300lf
Ncs1
Rtkn
Col11a1
Aldh1a3
Tbx3
Cd248
Ror2
Obsl1
Duox1
Lag3
Ltb4r1
Rgs5
Nlrp1a
Ephx3
Rpl39l
Tex15
Doc2b
Fbln1
H2-M9
Hoxc5
Adra2a
Lrrc4
Htra1
Gcnt4
AW549542
Adra2b
Cacna1c
Sfrp2
Lbp
Robo1
Pappa
Lmod1
Tns4
Adora3
Islr
Cd209e
Map1b
Rnf165
Cyp46a1
Has1
Cpxm2
Runx2
Map1a
Ypel4
Chsy3
Gas6
Dhrs9
Prkar1b
Ncald
Chn1
Ltbp3
F7
Frem1
Ccl8
Hoxa4
Rhou
Mboat2
Ppfia4
Bdnf
Bmpr1b
Dusp4
Kcnj8
Astn1
Car11
Hr
5730416F02Rik
AF357359
Gpc4
Thy1
Antxr1
Ebf2
Ppbp
Chi3l3
Fbxl16
Fam20a
Igsf3
Gcnt2
Timp1
Pmepa1
Pdgfrl
Arhgef37
Dlg4
Sept3
Col16a1
Ccdc3
Pla1a
Arhgef25
Snai1
Havcr2
Nr4a3
H2-M2
Egr3
Creb5
Smarca1
Pde9a
Angptl2
Apcdd1
Jag1
Pard3
Crispld2
Arhgap32
Il1rn
Rgs7bp
Fzd7
Clip3
Tnfsf14
Dusp8
Leprel2
Sh3pxd2b
Tbx2
Ajuba
Kcnmb1
Pde3a
Hoxc8
Plekhh3
St6galnac5
Fcgr1
Pvrl1
Itga7
Olfml3
Ifitm10
Mefv
Mark1
Prrx1
Auts2
1500009L16Rik
Cdh11
Gpr27
Gli3
Mir143hg
Lrrc16a
Gas1
Map6
Adamts17
Clstn2
Spry4
Shc2
Ifi204
Mpp2
Cd101
Iglon5
Slc4a3
1810033B17Rik
Plekha5
Cpt1c
Arhgef17
Adcy6
Tnfaip6
Sh2d1b1
Cthrc1
2610035D17Rik
Bmp2
Afap1l2
Klri2
Slc6a9
Cachd1
Cd276
Tusc5
Cd9
Syt12
Adamts2
Msx1
Abi3bp
Pcsk5
Dnm1
Rgs11
Podnl1
Ift43
Notch3
Dach1
Ephb3
Sntb1
Pilra
Col12a1
Aqp9
Zfp286
Gm16617
Ptk7
Arhgap22
Inha
F630028O10Rik
Nkd2
Pde7b
