# Supplementary material for: Hemangiosarcoma Cells Promote Conserved Host-derived Hematopoietic Expansion
Source: Cancer Res Commun. 2024 Jun 11;4(6):1467–80. doi: 10.1158/2767-9764.CRC-23-0441 (PMC11166094; doi:10.1158/2767-9764.CRC-23-0441)
Supplement: Supplementary Table S4 [file crc-23-0441-s14.xlsx]

## Sheet: Table_S4
Supplementary Table S4. Bartonella spp sequences identified by PathSeq
Sample ID	# DOG reads	BACTERIA	Dog Factor Normalization	# bac. Reads*	Kingdom	BACTERIA	BACTERIA	BACTERIA	BACTERIA	BACTERIA	BACTERIA	BACTERIA	BACTERIA	BACTERIA	BACTERIA	BACTERIA	BACTERIA	BACTERIA	BACTERIA
					TaxonomyString	CELLULAR ORGANISMS|BACTERIA|PROTEOBACTERIA|ALPHAPROTEOBACTERIA|RHIZOBIALES|BARTONELLACEAE|BARTONELLA|BARTONELLA GRAHAMII|BARTONELLA GRAHAMII AS4AUP	CELLULAR ORGANISMS|BACTERIA|PROTEOBACTERIA|ALPHAPROTEOBACTERIA|RHIZOBIALES|BARTONELLACEAE|BARTONELLA|BARTONELLA CLARRIDGEIAE	CELLULAR ORGANISMS|BACTERIA|PROTEOBACTERIA|ALPHAPROTEOBACTERIA|RHIZOBIALES|BARTONELLACEAE|BARTONELLA|BARTONELLA GRAHAMII	CELLULAR ORGANISMS|BACTERIA|PROTEOBACTERIA|ALPHAPROTEOBACTERIA|RHIZOBIALES|BARTONELLACEAE|BARTONELLA|BARTONELLA QUINTANA	CELLULAR ORGANISMS|BACTERIA|PROTEOBACTERIA|ALPHAPROTEOBACTERIA|RHIZOBIALES|BARTONELLACEAE|BARTONELLA|BARTONELLA CLARRIDGEIAE|BARTONELLA CLARRIDGEIAE 73	CELLULAR ORGANISMS|BACTERIA|PROTEOBACTERIA|ALPHAPROTEOBACTERIA|RHIZOBIALES|BARTONELLACEAE|BARTONELLA|BARTONELLA HENSELAE|BARTONELLA HENSELAE STR. HOUSTON-1	CELLULAR ORGANISMS|BACTERIA|PROTEOBACTERIA|ALPHAPROTEOBACTERIA|RHIZOBIALES|BARTONELLACEAE|BARTONELLA|BARTONELLA QUINTANA|BARTONELLA QUINTANA STR. TOULOUSE	CELLULAR ORGANISMS|BACTERIA|PROTEOBACTERIA|ALPHAPROTEOBACTERIA|RHIZOBIALES|BARTONELLACEAE	CELLULAR ORGANISMS|BACTERIA|PROTEOBACTERIA|ALPHAPROTEOBACTERIA|RHIZOBIALES|BARTONELLACEAE|BARTONELLA	CELLULAR ORGANISMS|BACTERIA|PROTEOBACTERIA|ALPHAPROTEOBACTERIA|RHIZOBIALES|BARTONELLACEAE|BARTONELLA|BARTONELLA BACILLIFORMIS	CELLULAR ORGANISMS|BACTERIA|PROTEOBACTERIA|ALPHAPROTEOBACTERIA|RHIZOBIALES|BARTONELLACEAE|BARTONELLA|BARTONELLA HENSELAE	CELLULAR ORGANISMS|BACTERIA|PROTEOBACTERIA|ALPHAPROTEOBACTERIA|RHIZOBIALES|BARTONELLACEAE|BARTONELLA|BARTONELLA TRIBOCORUM|BARTONELLA TRIBOCORUM CIP 105476	CELLULAR ORGANISMS|BACTERIA|PROTEOBACTERIA|ALPHAPROTEOBACTERIA|RHIZOBIALES|BARTONELLACEAE|BARTONELLA|BARTONELLA BACILLIFORMIS|BARTONELLA BACILLIFORMIS KC583	CELLULAR ORGANISMS|BACTERIA|PROTEOBACTERIA|ALPHAPROTEOBACTERIA|RHIZOBIALES|BARTONELLACEAE|BARTONELLA|BARTONELLA TRIBOCORUM
					Tax id	634504	56426	33045	803	696125	283166	283165	772	773	774	38323	382640	360095	85701
					Taxonomy level	no rank	species	species	species	no rank	no rank	no rank	family	genus	species	species	no rank	no rank	species
					Scientific name	BARTONELLA GRAHAMII AS4AUP	BARTONELLA CLARRIDGEIAE	BARTONELLA GRAHAMII	BARTONELLA QUINTANA	BARTONELLA CLARRIDGEIAE 73	BARTONELLA HENSELAE STR. HOUSTON-1	BARTONELLA QUINTANA STR. TOULOUSE	BARTONELLACEAE	BARTONELLA	BARTONELLA BACILLIFORMIS	BARTONELLA HENSELAE	BARTONELLA TRIBOCORUM CIP 105476	BARTONELLA BACILLIFORMIS KC583	BARTONELLA TRIBOCORUM
CHAD-G3	69088919	1642.73	0.755843	7.35354		0	0	0	0	0	0	0	0	0	0	0	0	0	0
CHAD-G8	79780583	7385.42	0.872812	28.6296		0.551895	0.509148	0.551895	0	0.509148	0.669154	0	2.22357	2.22357	0	0.669154	0.493371	0	0.493371
DHSA-0502	78736823	1743.17	0.861393	6.84697		0	0	0	0	0	0	0	0	0	0	0	0	0	0
DHSA-0601	55369955	1611.2	0.605756	8.99938		0	0	0	0	0	0	0	0	0	0	0	0	0	0
DHSA-0605	44047278	406.8	0.481884	2.85627		0	0	0	0	0	0	0	0	0	0	0	0	0	0
DHSA-0804	64668961	2462.03	0.707488	11.7743		0	1.25625	0	1.51208	1.25625	0.990624	1.51208	7.06849	7.06849	3.30954	0.990624	0	3.30954	0
DHSA-0805	136867879	2494.93	1.49736	5.63761		0	0	0	0	0	0	0	0	0	0	0	0	0	0
DHSA-0901	75084953	1792.8	0.821441	7.38442		0	0	0	0	0	0	0	0	0	0	0	0	0	0
DHSA-0903	116319828	4403.23	1.27256	11.7073		0	0.34921	0	0	0.34921	0	0	0.34921	0.34921	0	0	0	0	0
DHSA-0904	78117840	1277.53	0.854621	5.05778		0	0	0	0	0	0	0	0	0	0	0	0	0	0
DHSA-0906	75231374	3020.58	0.823042	12.4174		0	0	0	0	0	0	0	0.711221	0.711221	0.711221	0	0	0.711221	0
DHSA-0909	91341528	4800.33	0.99929	16.2533		0.482043	0	0.482043	0	0	0	0	2.43465	2.43465	1.9526	0	0	1.9526	0
DHSA-1001	89475305	5208.6	0.978873	18.0034		0	0.453981	0	0	0.453981	0	0	2.84598	2.84598	2.39199	0	0	2.39199	0
DHSA-1002_LIV	82252857	2112.8	0.899859	7.9441		0	0	0	0	0	0	0	0	0	0	0	0	0	0
DHSA-1002_SPL	163210278	2938.47	1.78554	5.56815		0	0.248882	0	0	0.248882	0	0	0.248882	0.248882	0	0	0	0	0
DHSA-1008	123100592	5785.7	1.34674	14.5356		0.697475	0	0.697475	0	0	0	0	0.937287	0.937287	0	0	0.239812	0	0.239812
DHSA-1010	54432221	2881.93	0.595497	16.3744		0	0	0	0	0	0	0	0	0	0	0	0	0	0
DHSA-1101	94152587	3495.4	1.03004	11.4816		0.280591	0	0.280591	0	0	0	0	0.280591	0.280591	0	0	0	0	0
DHSA-1102	163061641	3516.4	1.78392	6.66936		0	0	0	0	0	0	0	0	0	0	0	0	0	0
DHSA-1103	75451450	13625.1	0.82545	55.8484		12.4882	1.07672	12.4882	0.518397	1.07672	0.424529	0.518397	17.9705	17.9705	2.83658	0.424529	0.626014	2.83658	0.626014
DHSA-1104	86968540	2603	0.951449	9.25656		0	0	0	0	0	0	0	0	0	0	0	0	0	0
DHSA-1106	77950461	1132.07	0.85279	4.49149		0	0	0	0	0	0	0	0	0	0	0	0	0	0
DHSA-1111	96064964	1422.2	1.05097	4.5786		0	0	0	0	0	0	0	0	0	0	0	0	0	0
DHSA-1302	95071014	2668.6	1.04009	8.68106		0	0	0	0	0	0	0	0	0	0	0	0	0	0
	Avg. dog sequences	Avg. bacterial genome size		* Avg. bac. Genome size/Human Factor normalization*10^9
	9.14064e+07	3.38346e+06
