# Supplementary material for: Hemangiosarcoma Cells Promote Conserved Host-derived Hematopoietic Expansion
Source: Cancer Res Commun. 2024 Jun 11;4(6):1467–80. doi: 10.1158/2767-9764.CRC-23-0441 (PMC11166094; doi:10.1158/2767-9764.CRC-23-0441)
Supplement: Supplementary Table S5 [file crc-23-0441-s15.xlsx]

## Sheet: Table_S5
Supplementary Table S5. RNA-sequencing (MiSeq) for detection of leukemic pathogens
Sample Name	Origin	Tissue/Cell	Sequenced reads	Note	MuLV reads by PathSeq	MiSeq	PCR
Mouse Liver 1	Mouse (normal control)	Tissue	1043199	Liver	-	-	+
Mouse Liver 2	Mouse (normal control)	Tissue	1172011	Liver	-	-	+
Mouse Spleen 1	Mouse (normal control)	Tissue	718447	Spleen	-	-	+
Mouse Spleen 2	Mouse (normal control)	Tissue	575120	Spleen	-	-	+
DHSA-1430	Dog (hematoma)	Tissue	1035942	Spleen	-	-	-
DHSA-1430	Dog (hematoma)	Tissue	1075856	Spleen	-	-	-
mDHSA-1426 MA-1	Xenograft tumor (hemangiosarcoma)	Tissue	337452	Subcutaneous tumor	-	+	+
mDHSA-1426 MA-1	Xenograft tumor (hemangiosarcoma)	Tissue	361038	Subcutaneous tumor	-	+	+
mHSA-1426-TC	Xenograft tumor (lymphoma)	Tissue	1021428	Subcutaneous tumor	10 reads	-	+
mHSA-1426 MA-2	Xenograft tumor (lymphoma)	Tissue	974257	Subcutaneous tumor	9 reads	+	+
mDHSA-1426-TC cell line	Xenograft tumor (lymphoma)	Cell	656762	Cultured cells from xenograft tumor	-	-	+
EFB	Dog hemangiosarcoma	Cell	845445	Cultured cells from brain metastasis	-	-	-
EFB	Dog hemangiosarcoma	Cell	711190	Cultured cells from brain metastasis	-	-	-
SB	Dog hemangiosarcoma	Cell	879916	Cultured cells from subcutaneous tumor	-	+	+
SB	Dog hemangiosarcoma	Cell	876287	Cultured cells from subcutaneous tumor	-	+	Not determined
